# Supplementary material for: Comparison of Bioengineered Scaffolds for the Induction of Osteochondrogenic Differentiation of Human Adipose-Derived Stem Cells
Source: Bioengineering (Basel). 2024 Sep 14;11(9):920. doi: 10.3390/bioengineering11090920 (PMC11429422; doi:10.3390/bioengineering11090920)
Supplement: Supplementary file 1 [file bioengineering-11-00920-s001.zip]

Archive with 1 entries (1 files):
- bioengineering-3140166-supplementary.pdf
